# Supplementary material for: Akkermansia muciniphila Alleviates Persistent Inflammation, Immunosuppression, and Catabolism Syndrome in Mice
Source: Metabolites. 2023 Jan 28;13(2):194. doi: 10.3390/metabo13020194 (PMC9961567; doi:10.3390/metabo13020194)
Supplement: Supplementary file 1 [file metabolites-13-00194-s001.zip]

Archive with 1 entries (1 files):
- metabolites-2155503-supplementary.pdf
